# Supplementary material for: These boots are made for burnin’: Inferring the position of the corpse and the presence of leather footwears during cremation through isotope (δ13C, δ18O) and infrared (FTIR) analyses of experimentally burnt skeletal remains
Source: PLoS One. 2021 Oct 13;16(10):e0257199. doi: 10.1371/journal.pone.0257199 (PMC8513878; doi:10.1371/journal.pone.0257199)
Supplement: S2 Appendix — (XLSX) [file pone.0257199.s002.xlsx]

## Sheet: Table S2.1 - Pyre temperatures
Pyre 1/Pig 1		Pyre 2/Pig 2		Pyre 3/Pig 3		Pyre 4/Pig 4		Pyre 5/Pig 5		Pyre 6/Pig 6		Pyre 7/Pig 7		Pyre 8/Pig 8
Hour	Temperature	Hour	Temperature	Hour	Temperature	Hour	Temperature	Hour	Temperature	Hour	Temperature	Hour	Temperature	Hour	Temperature
12:12:00	Start	12:30:00	Start	15:15:00	Start	15:23:00	Start	12:10:00	Start	12:15:00	Start	12:21:00	Start	12:35:00	Start
12:34:00	650	12:47:00	650	15:30:00	663	15:40:00	720	12:31:00	700	12:25:00	750	12:31:00	637	12:56:00	780
12:40:00	730	12:55:00	640	15:35:00	708	15:49:00	570	12:46:00	880	12:31:00	760	12:37:00	830	13:02:00	821
12:42:00	750	13:00:00	780	15:45:00	770	15:51:00	800	12:54:00	860	12:41:00	790	12:48:00	820/940	13:08:00	914
12:44:00	800	13:09:00	790	15:51:00	875	15:58:00	873	12:57:00	940	12:50:00	830	12:56:00	950	13:19:00	1006
12:45:00	875	13:10:00	790	16:00:00	910	16:03:00	910	13:04:00	860	13:00:00	900	13:01:00	950	13:34:00	880
12:50:00	800	13:25:00	890	16:08:00	820	16:17:00	900	13:20:00	960	13:05:00	925	13:05:00	943/870	13:46:00	891
12:56:00	780	13:30:00	906	16:18:00	910	16:31:00	910	13:42:00	814	13:12:00	948	13:14:00	910/680	Active burning	50 min
13:04:00	920	14:00:00	880	16:25:00	910	16:36:00	1000	Active burning	1H11	13:18:00	981	13:20:00	965	Average temperature	882
13:07:00	840	14:25:00	900	16:35:00	910	17:01:00	800	Average temperature	859.143	13:25:00	899	13:44:00	860	Cooling from	13:46:00
13:15:00	960	15:10:00	750	17:00:00	750	17:09:00	800	Cooling from	13:42:00	13:44:00	866	Active burning	1H13
13:19:00	900	15:26:00	764	17:10:00	730	17:46:00	830			Active burning	1H19	Average temperature	887
13:28:00	890	15:40:00	850	17:50:00	800	18:00:00	800			Average temperature	864.9	Cooling from	13:44:00
13:34:00	950	16:00:00	760	18:40:00	830	18:38:00	830			Cooling from	13:44:00
13:56:00	880	16:08:00	662	19:04:00	850	19:05:00	800
14:27:00	885	16:17:00	560	Active burning	1H05	Active burning	1H29
15:04:00	830	16:38:00	745	Average temperature	830.667	Average temperature	828.3
15:30:00	650	17:01:00	600	Cooling from	16:35:00	Cooling from	17:09:00
15:55:00	670	17:10:00	600
16:10:00	600	17:45:00	550
16:18:00	600	18:30:00	750
17:00:00	600	Active burning	1H38
17:10:00	550	Average temperature	802.889
17:50:00	750	Cooling from	14:25:00
18:38:00	950
19:02:00	840
Active burning	1H22
Average temperature	837.5
Cooling from	13:56:00
