# Supplementary material for: These boots are made for burnin’: Inferring the position of the corpse and the presence of leather footwears during cremation through isotope (δ13C, δ18O) and infrared (FTIR) analyses of experimentally burnt skeletal remains
Source: PLoS One. 2021 Oct 13;16(10):e0257199. doi: 10.1371/journal.pone.0257199 (PMC8513878; doi:10.1371/journal.pone.0257199)
Supplement: S3 Appendix — (XLSX) [file pone.0257199.s003.xlsx]

## Sheet: Table S3.1 - Leather
Leather - Cowhide	UNCREMATED							Leather - Goathide	UNCREMATED
	Lab code	Analytical Instrument	Part	δ13Corganic	δ15Norganic				Lab code	Analytical Instrument	Part	δ13Corganic	δ15Norganic
	LS1_FULL1	EA-IRMS	Entire	-28.6	6.3				LS3_FULL1	EA-IRMS	Entire	-27.4	7.6
	LS1_FULL2	EA-IRMS	Entire	-28.6	6.8				LS3_FULL2	EA-IRMS	Entire	-27.5	8.1
	LS1_FULL3	EA-IRMS	Entire	-28.5	6.5				LS3_FULL3	EA-IRMS	Entire	-27.5	8.1
	LS1_FULL4	EA-IRMS	Entire	-28.2	5.8				LS3_FULL4	EA-IRMS	Entire	-27.1	7.7
	LS1_EXT1	EA-IRMS	Top	-28.5	6.5				LS3_EXT1	EA-IRMS	Top	-27.5	8
	LS1_EXT2	EA-IRMS	Top	-28.3	7				LS3_EXT2	EA-IRMS	Top	-27.3	7.2
	LS1_EXT3	EA-IRMS	Top	-28	6.4				LS3_EXT3	EA-IRMS	Top	-27.3	7.4
	LS1_EXT4	EA-IRMS	Top	-28.6	7.5				LS3_INT1	EA-IRMS	Bottom	-26.9	7.4
	LS1_INN1	EA-IRMS	Inner	-28.1	5.8				LS3_INT2	EA-IRMS	Bottom	-27	8.4
	LS1_INN2	EA-IRMS	Inner	-27.9	5.8				LS3_INT3	EA-IRMS	Bottom	-27.1	8.1
	LS1_INN3	EA-IRMS	Inner	-28.2	6
	LS1_INT1	EA-IRMS	Bottom	-27.9	4.9						Mean	-27.26	7.8
	LS1_INT2	EA-IRMS	Bottom	-28.2	5.4						SD	0.222111	0.394405
	LS1_INT3	EA-IRMS	Bottom	-28.1	5.3						Min	-27.5	7.2
	LS1_INT4	EA-IRMS	Bottom	-28.3	5.4						Max	-26.9	8.4
			Mean	-28.2667	6.09333
			SD	0.246885	0.709594
			Min	-28.6	4.9
			Max	-27.9	7.5

## Sheet: Table S3.2 - Wood
Wood	UNCREMATED
	Lab code	Analytical Instrument	δ13Corganic	Duplicate δ13Corganic
	WPY1L1C1	EA-IRMS	-27.8	-
	WPY1L1C2	EA-IRMS	-27.9	-
	WPY1L1UB1	EA-IRMS	-29.2	-27.5
	WPY1L1UB1	EA-IRMS		-30.9
	WPY1L1UB2	EA-IRMS	-27.1	-
	WPY1L2B1	EA-IRMS	-29.1	-
	WPY1L2B2	EA-IRMS	-29.3	-
	WPY1L2UB1	EA-IRMS	-28.4	-
	WPY1L2UB2	EA-IRMS	-27.2	-
	WPY1L3B1	EA-IRMS	-26.9	-
	WPY1L3B2	EA-IRMS	-28	-
	WPY1L3UB1	EA-IRMS	-28.4	-
	WPY1L3UB2	EA-IRMS	-28.1	-
	WPY1L4C1	EA-IRMS	-26.9	-
	WPY1L4C2	EA-IRMS	-27	-
	WPY1L4CC1	EA-IRMS	-28.5	-
	WPY1L4CC2	EA-IRMS	-28.6	-
	WPY1L5C1	EA-IRMS	-25.2	-26.1
	WPY1L5C1	EA-IRMS		-24.3
	WPY1L5C2	EA-IRMS	-23.7	-23.6
	WPY1L5C2	EA-IRMS		-23.8
	WPY1L6B1	EA-IRMS	-29.4	-
	WPY1L6B2	EA-IRMS	-29.5	-
	WPY1L6C1	EA-IRMS	-26.2	-
	WPY1L6C2	EA-IRMS	-26.2	-
	WPY1L7C1	EA-IRMS	-25.3	-
	WPY1L7C2	EA-IRMS	-25	-
	WPY1L7UB1	EA-IRMS	-27.9	-
	WPY1L7UB2	EA-IRMS	-28.4	-
	WPY1L8B2	EA-IRMS	-30.7	-
	WPY1L8C1	EA-IRMS	-27.6	-
	WPY1L8C2	EA-IRMS	-28.3	-
	WPY2L1B1	EA-IRMS	-28.9	-29.7
	WPY2L1B1	EA-IRMS		-28.1
	WPY2L1B2	EA-IRMS	-29.1	-29.7
	WPY2L1B2	EA-IRMS		-28.4
	WPY2L2C1	EA-IRMS	-25.3	-25.7
	WPY2L2C1	EA-IRMS		-24.8
	WPY2L2C2	EA-IRMS	-25.6	-27.4
	WPY2L2C2	EA-IRMS		-23.7
	WPY2L3C1	EA-IRMS	-27	-27.1
	WPY2L3C1	EA-IRMS		-26.8
	WPY2L3C2	EA-IRMS	-27.3	-27.6
	WPY2L3C2	EA-IRMS		-26.9
	WPY2L4B1	EA-IRMS	-27	-27.5
	WPY2L4B1	EA-IRMS		-26.4
	WPY2L4B2	EA-IRMS	-27.5	-28.8
	WPY2L4B2	EA-IRMS		-26.1
	WPY2L5B1	EA-IRMS	-26.5	-
	WPY2L5B2	EA-IRMS	-26.4	-
	WPY2L5C1	EA-IRMS	-26.8	-
	WPY2L5C2	EA-IRMS	-27.1	-
	WPY2L6B1	EA-IRMS	-27.7	-
	WPY2L6B2	EA-IRMS	-27.4	-
	WPY2L6C1	EA-IRMS	-24.7	-
	WPY2L6C2	EA-IRMS	-25.1	-
	WPY2L7B1	EA-IRMS	-30.5	-
	WPY2L7B2	EA-IRMS	-30.9	-
	WPY2L7C1	EA-IRMS	-29.3	-
	WPY2L7C2	EA-IRMS	-29.1	-
	WPY2L8B1	EA-IRMS	-28.4	-
	WPY2L8B2	EA-IRMS	-29	-
	WPY2L8C1	EA-IRMS	-27.5	-
	WPY2L8C2	EA-IRMS	-27.5	-
	Mean		-27.6113	-26.8591
	SD		1.56312	2.01581
	Min		-30.9	-30.9
	Max		-23.7	-23.6
