# Supplementary material for: These boots are made for burnin’: Inferring the position of the corpse and the presence of leather footwears during cremation through isotope (δ13C, δ18O) and infrared (FTIR) analyses of experimentally burnt skeletal remains
Source: PLoS One. 2021 Oct 13;16(10):e0257199. doi: 10.1371/journal.pone.0257199 (PMC8513878; doi:10.1371/journal.pone.0257199)
Supplement: S4 Appendix — (XLSX) [file pone.0257199.s004.xlsx]

## Sheet: Table S4.1 - Unburnt tissues
UNBURNT
Animal	Lab code	Analytical Instruments	Tissue	δ13Ccarbonate	δ18Ocarbonate	Mean δ13Ccarbonate	Mean δ18Ocarbonate	δ13Corganic	δ15Norganic	Duplicate δ13Corganic	Duplicate δ15Norganic	Yield (%)	%C	%N	C:N	Mean δ13Corganic	Mean δ15Norganic
Pig 1	Pig 2.1-Unb	NuCarb-GasPrep-IRMS	Bone	-15.4	-10.4	-15.4	-10.4	-	-	-	-	-	-	-	-	-	-
	Pig 2.2-Unb	NuCarb-GasPrep-IRMS	Bone	-15.5	-10.5			-	-	-	-	-	-	-	-	-	-
	P2Col1	EA-IRMS	Bone	-	-	-	-	-22.4	3.7	-22.3	3.8	21.4				-23.1	4
	P2Col2	EA-IRMS	Bone	-	-	-	-			-22.4	3.5
	P2MU1	EA-IRMS	Muscle	-	-	-	-	-24.3	4.2	-	-	-
	P2MU2	EA-IRMS	Muscle	-	-	-	-	-24.5	3.8	-	-	-
	P2SK1	EA-IRMS	Skin	-	-	-	-	-23.2	4.2	-	-	-
	P2SK2	EA-IRMS	Skin	-	-	-	-	-22.8	4.4	-	-	-
	P2TE1	EA-IRMS	Tendon	-	-	-	-	-22.2	4	-	-	-
	P2TE2	EA-IRMS	Tendon	-	-	-	-	-22.6	3.8	-	-	-
Pig 2	Pig 3.1-Unb	NuCarb-GasPrep-IRMS	Bone	-15	-10	-14.9	-10.35	-	-	-	-	-	-	-	-	-	-
	Pig 3.2-Unb	NuCarb-GasPrep-IRMS	Bone	-14.8	-10.7			-	-	-	-	-	-	-	-	-	-
	P3Col1	EA-IRMS	Bone	-	-	-	-	-22.3	3.9	-22.3	3.7	21.7				-22.6	4
	P3Col2	EA-IRMS	Bone	-	-	-	-			-22.3	4
	P3MU1	EA-IRMS	Muscle	-	-	-	-	-23.8	4.2	-	-	-
	P3MU2	EA-IRMS	Muscle	-	-	-	-	-23.7	4.1	-	-	-
	P3SK1	EA-IRMS	Skin	-	-	-	-	-22	4	-	-	-
	P3SK1	EA-IRMS	Skin	-	-	-	-	-21.9	4	-	-	-
	P3TE1	EA-IRMS	Tendon	-	-	-	-	-22.3	4	-	-	-
	P3TE2	EA-IRMS	Tendon	-	-	-	-	-22.3	4.1	-	-	-
Pig 3	Pig 5.1-Unb	NuCarb-GasPrep-IRMS	Bone	-14.9	-10.4	-14.8	-10.45	-	-	-	-	-	-	-	-	-	-
	Pig 5.2-Unb	NuCarb-GasPrep-IRMS	Bone	-14.7	-10.5			-	-	-	-	-	-	-	-	-	-
	P5Col1	EA-IRMS	Bone	-	-	-	-	-21.7	3.7	-21.7	3.6	21.1				-22.3	4.2
	P5Col2	EA-IRMS	Bone	-	-	-	-			-21.7	3.7
	P5MU1	EA-IRMS	Muscle	-	-	-	-	-23.2	4.3	-	-	-
	P5MU2	EA-IRMS	Muscle	-	-	-	-	-23.3	4.2	-	-	-
	P5SK1	EA-IRMS	Skin	-	-	-	-	-21.7	4.3	-	-	-
	P5SK2	EA-IRMS	Skin	-	-	-	-	-21.8	4.2	-	-	-
	P5TE4	EA-IRMS	Tendon	-	-	-	-	-22	4.4	-	-	-
	P5TE5	EA-IRMS	Tendon	-	-	-	-	-22.2	4.4	-	-	-
Pig 4	Pig 4.1-Unb	NuCarb-GasPrep-IRMS	Bone	-15.1	-10.6	-15.1	-10.75	-	-	-	-	-	-	-	-	-	-
	Pig 4.2-Unb	NuCarb-GasPrep-IRMS	Bone	-15.1	-10.9			-	-	-	-	-	-	-	-	-	-
	P4Col1	EA-IRMS	Bone	-	-	-	-	-22.1	3.9	-22.1	3.9	21				-22.4	4
	P4Col2	EA-IRMS	Bone	-	-	-	-			-22	3.9
	P4MU1	EA-IRMS	Muscle	-	-	-	-	-23.7	4	-	-	-
	P4MU2	EA-IRMS	Muscle	-	-	-	-	-23.7	4.1	-	-	-
	P4SK1	EA-IRMS	Skin	-	-	-	-	-22.2	4.3	-	-	-
	P4SK2	EA-IRMS	Skin	-	-	-	-	-22	4.1	-	-	-
	P4TE4	EA-IRMS	Tendon	-	-	-	-	-21.7	3.9	-	-	-
	P4TE5	EA-IRMS	Tendon	-	-	-	-	-21.7	3.9	-	-	-
Pig 9	Pig 1.1-Unb	NuCarb-GasPrep-IRMS	Bone	-15.2	-10.6	-15.2	-10.2	-	-	-	-	-	-	-	-	-	-
	Pig 1.2-Unb	NuCarb-GasPrep-IRMS	Bone	-15.2	-9.8			-	-	-	-	-	-	-	-	-	-
	P1Col1	EA-IRMS	Bone	-	-	-	-	-22.1	3.7	-22	4	24.7				-23.1	4.2
	P1Col2	EA-IRMS	Bone	-	-	-	-			-22.1	3.4
	P1MU1	EA-IRMS	Muscle	-	-	-	-	-24.1	4.6	-	-	-
	P1MU2	EA-IRMS	Muscle	-	-	-	-	-23.8	4.1	-	-	-
	P1SK1	EA-IRMS	Skin	-	-	-	-	-22.6	4.3	-	-	-
	P1SK1	EA-IRMS	Skin	-	-	-	-	-22.8	4.5	-	-	-
					Mean	-15.08	-10.43								Mean	-22.7	4.08
					SD	0.238747	0.201866								SD	0.380789	0.109545
					Min	-15.4	-10.75								Min	-23.1	4
					Max	-14.8	-10.2								Max	-22.3	4.2

## Sheet: Table S4.2 - Cremated bones
CREMATED
Pig	Heating system	Lab code	Analytical Instruments	Foot	Leather	Manure	Position in ashes	Position in pyre	δ13Ccarb	Duplicate δ13Ccarb	Mean δ13Ccarb	δ18Ocarb	Duplicate δ18Ocarb	Mean δ18Ocarb
Pig 1	Pyre 1	P2C1ST	NuCarb-IRMS	Shoed	Cow	No	Above	Top	-26.2	-	-26.55	-15.9	-	-14.825
		P2C2MT	NuCarb-IRMS	Shoed	Cow	No	Below	Top	-28.6	-		-16.1	-
		P2C3ET	NuCarb-IRMS	Shoed	Cow	No	Above	Top	-27.3	-27.2		-14.3	-13.9
			NuCarb-IRMS							-27.4			-14.7
		P2C4IT	NuCarb-IRMS	Shoed	Cow	No	Above	Top	-24.1	-24.1		-13	-12.6
			NuCarb-IRMS							-24			-13.4
		P2N1ST	NuCarb-IRMS	Unshoed	Cow	No	Above	Top	-28.1	-	-26	-16	-	-15.24
		P2N2MT	NuCarb-IRMS	Unshoed	Cow	No	Below	Top	-25.9	-		-15.2	-
		P2N3BT	NuCarb-IRMS	Unshoed	Cow	No	Below	Top	-26.4	-		-16.4	-
		P2N4ET	NuCarb-IRMS	Unshoed	Cow	No	Above	Top	-25.8	-		-12.2	-
		P2N5IT	NuCarb-IRMS	Unshoed	Cow	No	Below	Top	-23.8	-		-16.4	-
Pig 2	Pyre 2	P3C1ST	NuCarb-IRMS	Shoed	Cow	No	Above	Middle	-29.8	-	-26.32	-16.9	-	-16.46
		P3C2MT	NuCarb-IRMS	Shoed	Cow	No	Below	Middle	-29.4	-		-18.4	-
		P3C3BT	NuCarb-IRMS	Shoed	Cow	No	Below	Middle	-22.4	-		-16.6	-
		P3C4ET	NuCarb-IRMS	Shoed	Cow	No	Above	Middle	-26	-26.6		-14.6	-16.1
			NuCarb-IRMS							-25.4			-13.1
		P3C5IT	NuCarb-IRMS	Shoed	Cow	No	Above	Middle	-24	-		-15.8	-
		P3N1ST	NuCarb-IRMS	Unshoed	Cow	No	Above	Middle	-27.7	-	-26.62	-14.8	-	-15.12
		P3N2MT	NuCarb-IRMS	Unshoed	Cow	No	Below	Middle	-26.2	-		-15.9	-
		P3N3BT	NuCarb-IRMS	Unshoed	Cow	No	Below	Middle	-27.1	-		-15.4	-
		P3N4ET	NuCarb-IRMS	Unshoed	Cow	No	Above	Middle	-26.4	-26.7		-14.7	-15.6
			NuCarb-IRMS							-26			-13.8
		P3N5IT	NuCarb-IRMS	Unshoed	Cow	No	Above	Middle	-25.7	-25.4		-14.8	-14
			NuCarb-IRMS							-25.9			-15.6
Pig 3	Pyre 3	P5C1ST	NuCarb-IRMS	Shoed	Goat	No	Above	Middle	-26.3	-	-24.9	-14.7	-	-15.3
		P5C3BT	NuCarb-IRMS	Shoed	Goat	No	Below	Middle	-26.6	-		-15	-
		P5C4ET	NuCarb-IRMS	Shoed	Goat	No	Above	Middle	-24.5	-		-16.1	-
		P5C5IT	NuCarb-IRMS	Shoed	Goat	No	Above	Middle	-22.2	-		-15.4	-
		P5N1ST	NuCarb-IRMS	Unshoed	Goat	No	Above	Middle	-25.9	-	-25.32	-14.9	-	-14.26
		P5N2NT	NuCarb-IRMS	Unshoed	Goat	No	Below	Middle	-28.4	-		-15.9	-
		P5N3BT	NuCarb-IRMS	Unshoed	Goat	No	Below	Middle	-23.7	-		-14.3	-
		P5N4ET	NuCarb-IRMS	Unshoed	Goat	No	Below	Middle	-24	-		-14.1	-
		P5N5IT	NuCarb-IRMS	Unshoed	Goat	No	Below	Middle	-24.6	-24.9		-12.1	-12.8
			NuCarb-IRMS							-24.2			-11.4
Pig 4	Pyre 4	P4C1ST	NuCarb-IRMS	Shoed	Cow	No	Above	Bottom	-26.3	-	-26.46	-19.3	-	-18.34
		P4C2MT	NuCarb-IRMS	Shoed	Cow	No	Below	Bottom	-25.1	-		-18	-
		P4C3BT	NuCarb-IRMS	Shoed	Cow	No	Below	Bottom	-27.9	-		-15.5	-
		P4C4ET	NuCarb-IRMS	Shoed	Cow	No	Above	Bottom	-25.5	-		-19.6	-
		P4C5IT	NuCarb-IRMS	Shoed	Cow	No	Below	Bottom	-27.5	-		-19.3	-
		P4N1ST	NuCarb-IRMS	Unshoed	Cow	No	Above	Bottom	-27.3	-	-23.95	-16.2	-	-15.875
		P4N2ST	NuCarb-IRMS	Unshoed	Cow	No	Above	Bottom	-22.7	-23.1		-15.8	-16.3
			NuCarb-IRMS							-22.2			-15.2
		P4N3ET	NuCarb-IRMS	Unshoed	Cow	No	Above	Bottom	-23.3	-		-16.7	-
		P4N4IT	NuCarb-IRMS	Unshoed	Cow	No	Above	Bottom	-22.5	-22.7		-14.8	-14.9
			NuCarb-IRMS							-22.2			-14.6
Pig 5	Pyre 5	P6C1B	NuCarb-GasPrep-IRMS	Shoed	Cow	No	Below	Bottom	-25.3	-25	-25.48	-18.7	-18.6	-18.8
			NuCarb-GasPrep-IRMS							-25.6			-18.8
		P6C2B	NuCarb-GasPrep-IRMS	Shoed	Cow	No	Below	Bottom	-27.1	-		-18.8	-
		P6C3B	NuCarb-GasPrep-IRMS	Shoed	Cow	No	Below	Bottom	-24.6	-24.7		-19.5	-19.6
			NuCarb-GasPrep-IRMS							-24.5			-19.4
		P6C4B	NuCarb-GasPrep-IRMS	Shoed	Cow	No	Below	Bottom	-25.3	-25.3		-18.3	-18.1
			NuCarb-GasPrep-IRMS							-25.4			-18.4
		P6C5B	NuCarb-GasPrep-IRMS	Shoed	Cow	No	Below	Bottom	-25.1	-25		-18.7	-18.6
			NuCarb-GasPrep-IRMS							-25.2			-18.8
		P6N1B	NuCarb-GasPrep-IRMS	Unshoed	Cow	No	Below	Bottom	-25.5	-25.4	-24.84	-16.8	-16.7	-16.28
			NuCarb-GasPrep-IRMS							-25.6			-16.9
		P6N2B	NuCarb-GasPrep-IRMS	Unshoed	Cow	No	Below	Bottom	-23.6	-23.4		-16.9	-17.1
			NuCarb-GasPrep-IRMS							-23.8			-16.7
		P6N3B	NuCarb-GasPrep-IRMS	Unshoed	Cow	No	Below	Bottom	-23.9	-24		-15.3	-15.5
			NuCarb-GasPrep-IRMS							-23.8			-15.1
		P6N4B	NuCarb-GasPrep-IRMS	Unshoed	Cow	No	Below	Bottom	-25.1	-25		-16.3	-16.4
			NuCarb-GasPrep-IRMS							-25.2			-16.3
		P6N5B	NuCarb-GasPrep-IRMS	Unshoed	Cow	No	Below	Bottom	-26.1	-26.2		-16.1	-16.1
			NuCarb-GasPrep-IRMS							-26.1			-16.2
Pig 6	Pyre 6	P7C1B	NuCarb-GasPrep-IRMS	Shoed	Cow	No	Below	Middle	-24.6	-24.8	-24.7	-17.6	-17.7	-17.1333
			NuCarb-GasPrep-IRMS							-24.5			-17.6
		P7C2B	NuCarb-GasPrep-IRMS	Shoed	Cow	No	Below	Middle	-25.6	-		-18.4	-
		P7C3B	NuCarb-GasPrep-IRMS	Shoed	Cow	No	Below	Middle	-23.6	-23.8		-15.8	-15.9
			NuCarb-GasPrep-IRMS							-23.5			-15.7
		P7C4B	NuCarb-GasPrep-IRMS	Shoed	Cow	No	Below	Middle	-23.3	-23.2		-17.5	-17.4
			NuCarb-GasPrep-IRMS							-23.4			-17.6
		P7C5B	NuCarb-GasPrep-IRMS	Shoed	Cow	No	Below	Middle	-25.9	-25.9		-17.3	-17.3
			NuCarb-GasPrep-IRMS							-25.9			-17.4
		P7C6S	NuCarb-GasPrep-IRMS	Shoed	Cow	No	Above	Middle	-25.2	-25.1		-16.2	-15.7
			NuCarb-GasPrep-IRMS							-25.3			-16.6
		P7N1S	NuCarb-GasPrep-IRMS	Unshoed	Cow	No	Above	Middle	-26.5	-26.2	-25.7833	-14.8	-14.6	-16.7167
			NuCarb-GasPrep-IRMS							-26.8			-15
		P7N2S	NuCarb-GasPrep-IRMS	Unshoed	Cow	No	Above	Middle	-26	-		-16.8	-
		P7N3S	NuCarb-GasPrep-IRMS	Unshoed	Cow	No	Above	Middle	-24.5	-24.6		-16.5	-16.7
			NuCarb-GasPrep-IRMS							-24.4			-16.3
		P7N4B	NuCarb-GasPrep-IRMS	Unshoed	Cow	No	Below	Middle	-26	-26.1		-16.5	-16.5
			NuCarb-GasPrep-IRMS							-26			-16.5
		P7N5B	NuCarb-GasPrep-IRMS	Unshoed	Cow	No	Below	Middle	-25.9	-26		-18.6	-18.7
			NuCarb-GasPrep-IRMS							-25.8			-18.5
		P7N6B	NuCarb-GasPrep-IRMS	Unshoed	Cow	No	Below	Middle	-25.8	-26		-17.1	-17.1
			NuCarb-GasPrep-IRMS							-25.5			-17.1
Pig 7	Pyre 7	P8C1S	NuCarb-GasPrep-IRMS	Shoed	Cow	No	Above	Top	-25	-25	-24.7143	-16.4	-16.4	-16.2429
			NuCarb-GasPrep-IRMS							-24.9			-16.4
		P8C2S	NuCarb-GasPrep-IRMS	Shoed	Cow	No	Above	Top	-17.8	-17.7		-13.9	-13.9
			NuCarb-GasPrep-IRMS							-17.8			-13.8
		P8C3S	NuCarb-GasPrep-IRMS	Shoed	Cow	No	Above	Top	-24.2	-		-16.5	-
		P8C4S	NuCarb-GasPrep-IRMS	Shoed	Cow	No	Above	Top	-27.7	-27.7		-16.8	-16.7
			NuCarb-GasPrep-IRMS							-27.7			-17
		P8C5B	NuCarb-GasPrep-IRMS	Shoed	Cow	No	Below	Top	-27.3	-27.5		-16	-15.9
			NuCarb-GasPrep-IRMS							-27			-16.1
		P8C6B	NuCarb-GasPrep-IRMS	Shoed	Cow	No	Below	Top	-26.2	-26.3		-16.7	-16.7
			NuCarb-GasPrep-IRMS							-26.1			-16.7
		P8C7B	NuCarb-GasPrep-IRMS	Shoed	Cow	No	Below	Top	-24.8	-24.9		-17.4	-17.6
			NuCarb-GasPrep-IRMS							-24.6			-17.2
		P8N1B	NuCarb-GasPrep-IRMS	Unshoed	Cow	No	Below	Top	-25.9	-25.9	-25.8833	-15.8	-15.8	-15.2167
			NuCarb-GasPrep-IRMS							-25.9			-15.7
		P8N2B	NuCarb-GasPrep-IRMS	Unshoed	Cow	No	Below	Top	-26.3	-26.2		-14	-14.1
			NuCarb-GasPrep-IRMS							-26.4			-14
		P8N3B	NuCarb-GasPrep-IRMS	Unshoed	Cow	No	Below	Top	-24.8	-24.4		-16.2	-16
			NuCarb-GasPrep-IRMS							-25.1			-16.4
		P8N4S	NuCarb-GasPrep-IRMS	Unshoed	Cow	No	Above	Top	-26.3	-26.3		-15	-14.9
			NuCarb-GasPrep-IRMS							-26.3			-15
		P8N5S	NuCarb-GasPrep-IRMS	Unshoed	Cow	No	Above	Top	-25.2	-25.4		-14.8	-15.2
			NuCarb-GasPrep-IRMS							-25			-14.5
		P8N6S	NuCarb-GasPrep-IRMS	Unshoed	Cow	No	Above	Top	-26.8	-27		-15.5	-15.5
			NuCarb-GasPrep-IRMS							-26.5			-15.4
Pig 8	Pyre 8	P9C1B	NuCarb-GasPrep-IRMS	Shoed	Cow	Yes	Below	Middle	-23.3	-23.3	-24.5	-15.1	-15.2	-15.3667
			NuCarb-GasPrep-IRMS							-23.2			-15
		P9C2B	NuCarb-GasPrep-IRMS	Shoed	Cow	Yes	Below	Middle	-23.9	-24		-16.5	-16.7
			NuCarb-GasPrep-IRMS							-23.9			-16.4
		P9C3B	NuCarb-GasPrep-IRMS	Shoed	Cow	Yes	Below	Middle	-25.7	-25.3		-15	-14.8
			NuCarb-GasPrep-IRMS							-26			-15.2
		P9C4S	NuCarb-GasPrep-IRMS	Shoed	Cow	Yes	Above	Middle	-24.8	-24.6		-13.6	-13.6
			NuCarb-GasPrep-IRMS							-25			-13.7
		P9C5S	NuCarb-GasPrep-IRMS	Shoed	Cow	Yes	Above	Middle	-24.2	-23.8		-16.1	-15.9
			NuCarb-GasPrep-IRMS							-24.6			-16.2
		P9C6S	NuCarb-GasPrep-IRMS	Shoed	Cow	Yes	Above	Middle	-25.1	-25.2		-15.9	-15.8
			NuCarb-GasPrep-IRMS							-24.9			-15.9
		P9N1B	NuCarb-GasPrep-IRMS	Unshoed	Cow	Yes	Below	Middle	-23	-22.9	-25.12	-17.6	-17.5	-15.84
			NuCarb-GasPrep-IRMS							-23.1			-17.7
		P9N2B	NuCarb-GasPrep-IRMS	Unshoed	Cow	Yes	Below	Middle	-25.1	-25		-15.3	-15.2
			NuCarb-GasPrep-IRMS							-25.2			-15.4
		P9N3B	NuCarb-GasPrep-IRMS	Unshoed	Cow	Yes	Below	Middle	-24.2	-24.1		-14.5	-14.4
			NuCarb-GasPrep-IRMS							-24.3			-14.6
		P9N4B	NuCarb-GasPrep-IRMS	Unshoed	Cow	Yes	Below	Middle	-24.5	-24.6		-16.4	-16.3
			NuCarb-GasPrep-IRMS							-24.5			-16.5
		P9N5B	NuCarb-GasPrep-IRMS	Unshoed	Cow	Yes	Below	Middle	-28.8	-28.8		-15.4	-15.5
			NuCarb-GasPrep-IRMS							-28.8			-15.4
Pig 9	Muffle furnace	P1C1ST	NuCarb-IRMS	Shoed	Cow	No	-	-	-23.9	-	-24.55	-14.2	-	-14.4
		P1C2ST	NuCarb-IRMS	Shoed	Cow	No	-	-	-25.2	-		-14.6	-
		P1N1ST	NuCarb-IRMS	Unshoed	Cow	No	-	-	-20.9	-	-20.55	-15.5	-	-15.7
		P1N2ST	NuCarb-IRMS	Unshoed	Cow	No	-	-	-20.2	-		-15.9	-
								Mean	-25.2966	-		-16.0483	-
								SD	1.92683	-		1.55016	-
								Min	-29.8	-		-19.6	-
								Max	-17.8	-		-12.1	-
