# Supplementary material for: These boots are made for burnin’: Inferring the position of the corpse and the presence of leather footwears during cremation through isotope (δ13C, δ18O) and infrared (FTIR) analyses of experimentally burnt skeletal remains
Source: PLoS One. 2021 Oct 13;16(10):e0257199. doi: 10.1371/journal.pone.0257199 (PMC8513878; doi:10.1371/journal.pone.0257199)
Supplement: S5 Appendix — (XLSX) [file pone.0257199.s005.xlsx]

## Sheet: Table S5.1 - FTIR indices
Sample	Lab code	Analytical Instrument	Foot	Position in ashes	Position in pyre	Am/P	SD	IRSF	SD	C/P	SD	C2/P	SD	C/C	SD	BPI	SD	OH/P	SD	CN/P	SD
Pig 5 / Pyre 5	P6C1B	Bruker Vertex 70v	Shoed	Below	Bottom	0.00127714	0.00221207	4.97479	0.110846	0.0421133	0.00346877	0.0298614	0.000957975	1.23333	0.057735	0.0604737	0.00215612	0.293111	0.01894	0.0527242	0.0026496
	P6C2B	Bruker Vertex 70v	Shoed	Below	Bottom	0	0	5.17373	0.0715444	0.0485722	0.00252971	0.0362039	0.00153085	1.25351	0.0448399	0.0763377	0.00269486	0.292624	0.00650592	0.0238357	0.000575139
	P6C3B	Bruker Vertex 70v	Shoed	Below	Bottom	0	0	5.04074	0.212898	0.032559	0.00239119	0.0184394	0.00120987	1.48552	0.0530792	0.0477607	0.00101783	0.303759	0.0207221	0.0144716	0.00447003
	P6C4B	Bruker Vertex 70v	Shoed	Below	Bottom	0.00142405	0.00123663	5.26334	0.169716	0.042682	0.00402259	0.0335136	0.0028932	1.24951	0.0236342	0.069504	0.00367879	0.274239	0.0146767	0.0441061	0.00301152
	P6C5B	Bruker Vertex 70v	Shoed	Below	Bottom	0	0	5.32037	0.0811577	0.0281766	0.00147948	0.0163021	0.0011125	1.2094	0.0370096	0.0466832	0.00127502	0.209623	0.00732989	0.0761528	0.000569653
	P6N1B	Bruker Vertex 70v	Unshoed	Below	Bottom	0.000877193	0.00151934	4.65292	0.0273944	0.0559532	0.00083836	0.0335236	0.000643751	1.34891	0.032595	0.0812993	0.00119556	0.320842	0.00758455	0.000877193	0.00151934
	P6N2B	Bruker Vertex 70v	Unshoed	Below	Bottom	0	0	4.95136	0.0522812	0.0444463	0.00446801	0.0324037	0.00410211	1.33333	0.0666667	0.0627081	0.00663478	0.31708	0.00876333	0.0182732	0.00188541
	P6N3B	Bruker Vertex 70v	Unshoed	Below	Bottom	0	0	4.88345	0.169025	0.0508027	0.00773425	0.0390911	0.00745647	1.31528	0.0168394	0.0749535	0.0115884	0.314473	0.00849433	0.00344914	0.00371355
	P6N4B	Bruker Vertex 70v	Unshoed	Below	Bottom	0	0	4.74788	0.0896883	0.0457282	0.0047337	0.0315987	0.00449865	1.28236	0.0221449	0.0620854	0.00649787	0.318733	0.00600989	0.0222254	0.00433445
	P6N5B	Bruker Vertex 70v	Unshoed	Below	Bottom	0.00281229	0.000187316	4.98382	0.0710881	0.0486769	0.00178529	0.0382958	0.000938443	1.42266	0.0188677	0.0729664	0.00108538	0.322875	0.00995313	0.00376739	0.00170991
Pig 6 / Pyre 6	P7C1B	Bruker Vertex 70v	Shoed	Below	Middle	0.00301777	0.000318344	4.66345	0.0776236	0.0420543	0.00225805	0.0250264	0.00103946	1.38059	0.0217108	0.0615168	0.00185564	0.259293	0.0109218	0.0278735	0.00221458
	P7C2B	Bruker Vertex 70v	Shoed	Below	Middle	0	0	4.99124	0.195124	0.0357116	0.00457263	0.0198678	0.00285007	1.33023	0.0560088	0.0521482	0.00398721	0.278567	0.0208937	0.0202399	0.00183953
	P7C3B	Bruker Vertex 70v	Shoed	Below	Middle	0	0	4.90894	0.054915	0.0328098	0.000957293	0.0248131	0.000559728	1.4594	0.0417077	0.050907	0.00107963	0.304145	0.00730109	0.00184252	0.00159684
	P7C4B	Bruker Vertex 70v	Shoed	Below	Middle	0	0	4.92363	0.106393	0.0371638	0.000682563	0.0245676	0.00146617	1.43396	0.0253203	0.0562757	0.00188936	0.25959	0.0655395	0.042402	0.0038418
	P7C5B	Bruker Vertex 70v	Shoed	Below	Middle	0.00092081	0.00159489	5.08456	0.0636944	0.0239095	0.00164948	0.0168605	0.00234665	1.37037	0.06415	0.0359904	0.0014216	0.322552	0.00842189	0.0107323	0.00325024
	P7C5S	Bruker Vertex 70v	Shoed	Above	Middle	0	0	4.97105	0.10446	0.0315032	0.00113461	0.0232627	0.00135495	1.36905	0.0429232	0.0505041	0.000995139	0.215783	0.00931356	0.0457488	0.00387132
	P7N1S	Bruker Vertex 70v	Unshoed	Above	Middle	0	0	4.38324	0.128813	0.0439684	0.002391	0.0340283	0.00293792	1.51282	0.0222058	0.0600914	0.000934693	0.320083	0.014649	0.0114977	0.0022198
	P7N2S	Bruker Vertex 70v	Unshoed	Above	Middle	0	0	4.5161	0.0943445	0.0500936	0.00229638	0.0360027	0.00182896	1.38312	0.0394985	0.0668017	0.00197733	0.334745	0.0175717	0.00782069	0.00131779
	P7N3S	Bruker Vertex 70v	Unshoed	Above	Middle	0	0	4.5373	0.150073	0.0545458	0.0039301	0.0347804	0.00990661	1.31685	0.0365842	0.0745704	0.0024201	0.26591	0.0129534	0.0371672	0.000659686
	P7N4B	Bruker Vertex 70v	Unshoed	Below	Middle	0	0	4.49277	0.136696	0.0549757	0.00553504	0.0408635	0.00906671	1.46508	0.0357407	0.0744029	0.00366114	0.326261	0.0226566	0.0061046	0.00228608
	P7N5B	Bruker Vertex 70v	Unshoed	Below	Middle	0.0018729	0.00162228	4.87498	0.0600588	0.0378819	0.000979774	0.0211284	0.00117496	1.39789	0.0558364	0.056819	0.0024928	0.286821	0.00705794	0.0158066	0.00138864
	P7N6B	Bruker Vertex 70v	Unshoed	Below	Middle	0	0	4.68272	0.0843726	0.0469562	0.00198988	0.0286602	0.00144144	1.31966	0.0598779	0.0642445	0.0020282	0.310599	0.0122984	0.0115337	0.0024208
Pig 7 / Pyre 7	P8C1S	Bruker Vertex 70v	Shoed	Above	Top	0.00194405	0.000647607	5.87074	0.118163	0.0506235	0.002297	0.0402544	0.00260992	1.41197	0.0106401	0.107036	0.00199242	0.186173	0.00764526	0.0109238	0.000650886
	P8C2S	Bruker Vertex 70v	Shoed	Above	Top	0.00275275	0.000835798	5.05434	0.0485203	0.0641952	0.000985993	0.0493926	0.00198731	1.07621	0.010487	0.139646	0.00250968	0.159768	0.00639535	0.00213317	0.000238794
	P8C3S	Bruker Vertex 70v	Shoed	Above	Top	0	0	5.7531	0.0579715	0.0553023	0.000478281	0.0397871	7.80264e-05	1.23189	0.0152599	0.112584	0.00127637	0.214001	0.00465742	0.00398973	0.00189054
	P8C4S	Bruker Vertex 70v	Shoed	Above	Top	0	0	5.38055	0.13122	0.0254163	0.00210051	0.0208165	0.000346712	1.68148	0.08981	0.0435739	0.00288024	0.23732	0.00729404	0.0228367	0.00384208
	P8C5B	Bruker Vertex 70v	Shoed	Below	Top	0.000768049	0.0013303	5.9471	0.126757	0.0478132	0.0089597	0.0347645	0.00724446	1.30671	0.008156	0.0868652	0.00276215	0.250209	0.0395186	0.0085182	0.00202446
	P8C6B	Bruker Vertex 70v	Shoed	Below	Top	0	0	5.81787	0.0837874	0.0409265	0.0019758	0.0299867	0.00086666	1.37584	0.0126473	0.0797464	0.000707252	0.209496	0.0128494	0.0089849	0.000786819
	P8C7B	Bruker Vertex 70v	Shoed	Below	Top	0	0	6.05527	0.211184	0.0308483	0.00150795	0.0233791	0.00280831	1.47353	0.0251294	0.0619547	0.00112037	0.203544	0.0117129	0.0140471	0.00206051
	P8N4S	Bruker Vertex 70v	Unshoed	Above	Top	0	0	4.55414	0.0458695	0.0493864	0.00179277	0.0395091	0.00143422	1.42222	0.03849	0.0677066	0.00193499	0.33786	0.00584716	0.0120474	0.00173294
	P8N5S	Bruker Vertex 70v	Unshoed	Above	Top	0.00217865	0.00377353	4.42891	0.0846801	0.0674356	0.00371969	0.0515322	0.00299904	1.29063	0.0115139	0.0889111	0.00220927	0.290477	0.013021	0.032124	0.00507133
	P8N6S	Bruker Vertex 70v	Unshoed	Above	Top	0.00539179	0.00182305	4.606	0.0470374	0.0540811	0.00207759	0.0389514	0.00136449	1.54044	0.0191035	0.0732369	0.00308818	0.343809	0.00150285	0.00974516	0.00336203
	P8N1B	Bruker Vertex 70v	Unshoed	Below	Top	0	0	4.59476	0.0897494	0.0683032	0.00246593	0.0538848	0.00156274	1.19337	0.0326719	0.0915534	0.00174294	0.264812	0.00830336	0.0647412	0.00367359
	P8N2B	Bruker Vertex 70v	Unshoed	Below	Top	0	0	4.60008	0.0415162	0.069272	0.000272392	0.0612708	0.00124156	1.34827	0.0151563	0.0996812	0.00176574	0.219959	0.00294758	0.0541952	0.00082664
	P8N3B	Bruker Vertex 70v	Unshoed	Below	Top	0	0	4.81566	0.0472506	0.0627424	0.00228604	0.0497427	0.00119777	1.23846	0.0113679	0.0933654	0.00151545	0.179288	0.00665984	0.0915196	0.00125888
Pig 8 / Pyre 8	P9C1B	Bruker Vertex 70v	Shoed	Below	Middle	0	0	4.60079	0.0588758	0.0522629	0.00269832	0.0363216	0.00151567	1.39046	0.0190665	0.0765598	0.00328902	0.268675	0.00912471	0.0295864	0.00435961
	P9C2B	Bruker Vertex 70v	Shoed	Below	Middle	0.00276438	0.000532599	4.91073	0.127812	0.0543766	0.00324495	0.0416808	0.0025959	1.34997	0.0153684	0.0825106	0.00134218	0.297234	0.0154408	0.00829313	0.0015978
	P9C3B	Bruker Vertex 70v	Shoed	Below	Middle	0	0	4.80624	0.075198	0.0413528	0.00206329	0.0287775	0.0022828	1.47203	0.0244755	0.0606799	0.0021979	0.263311	0.0083981	0.0334936	0.00416436
	P9C4S	Bruker Vertex 70v	Shoed	Above	Middle	0	0	4.60978	0.0704841	0.0462731	0.000206565	0.0298231	0.00184917	1.41111	0.0096225	0.0652717	0.00279499	0.251692	0.0154821	0.0508885	0.00386774
	P9C5S	Bruker Vertex 70v	Shoed	Above	Middle	0	0	5.14198	0.0824107	0.0414232	0.000922042	0.02927	0.000316815	1.24795	0.0259331	0.0654259	0.00181151	0.174957	0.00806605	0.080948	0.000463384
	P9C6S	Bruker Vertex 70v	Shoed	Above	Middle	0	0	4.52831	0.122622	0.0491344	0.00349143	0.0291723	0.00193199	1.37821	0.0420349	0.0676285	0.0034181	0.302242	0.0105454	0.00902737	0.00399717
	P9N1B	Bruker Vertex 70v	Unshoed	Below	Middle	0	0	5.01448	0.0461875	0.0340297	0.000740181	0.024742	0.000803157	1.47778	0.019245	0.0548517	0.00116795	0.264597	0.00427146	0.0216448	0.000747583
	P9N2B	Bruker Vertex 70v	Unshoed	Below	Middle	0	0	4.68382	0.050364	0.0454506	0.00144873	0.0365771	0.00213271	1.43472	0.03342	0.0656167	0.00220802	0.338936	0.000609058	0.00296468	3.34733e-05
	P9N3B	Bruker Vertex 70v	Unshoed	Below	Middle	0	0	4.68139	0.110545	0.041418	0.00271245	0.0309116	0.00356336	1.47738	0.020109	0.059717	0.00588975	0.30485	0.0188874	0.0205712	0.00177016
	P9N4B	Bruker Vertex 70v	Unshoed	Below	Middle	0	0	4.6715	0.022138	0.0428294	0.000656911	0.0292817	0.000557444	1.46325	0.00296077	0.0594433	0.00176474	0.335764	0.00686673	0.0208019	0.001968
	P9N5B	Bruker Vertex 70v	Unshoed	Below	Middle	0	0	5.7813	0.191712	0.052782	0.00398709	0.0414382	0.00343604	1.29155	0.0279628	0.0951348	0.00423235	0.267561	0.0105708	0.00603624	0.00221312
								4.95503

## Sheet: Tacle S5.2 - FTIR Differences
FTIR differences between shoed and unshoed feet
Sample	Lab Code	Position in pyre	Δ13Cshoed-unshoed	Δ18Oshoed-unshoed	ΔAm/Pshoed-unshoed	SD	ΔIRSFshoed-unshoed	SD	ΔC/Pshoed-unshoed	SD	ΔC/P2shoed-unshoed	SD	ΔC/Cshoed-unshoed	SD	ΔBPIshoed-unshoed	SD	ΔOH/Pshoed-unshoed	SD	ΔCN/Pshoed-unshoed	SD
Pig 5 / Pyre 5	P6	Bottom	-0.7	-2.5	-0.000197657	-9.07734e-05	0.310707	0.0270414	-0.0103008	0.00229986	-0.0081185	0.00357013	-0.0542533	0.0537801	-0.0106507	0.00276217	-0.0441293	0.0296335	0.0325396	0.0132933
Pig 6 / Pyre 6	P7	Middle	1.1	-0.4	0.000344281	0.000360963	0.342628	-0.0260639	-0.0142116	-0.0006734	-0.0101776	-0.00455552	-0.00863819	-0.0239004	-0.0149313	0.00107103	-0.0340815	0.0152613	0.00981808	0.00567903
Pig 7 / Pyre 7	P8	Top	1.2	-1	-0.000481049	-0.00131927	1.09707	0.222551	-0.0168522	0.00526137	-0.0150941	0.00171837	0.0264775	0.0623232	0.00445848	0.0189922	-0.0640564	-0.0293893	-0.0338573	-0.0234654
Pig 8 / Pyre 8	P9	Middle	0.6	0.4	0.000460729	0.00107571	-0.200193	-0.218567	0.00416857	-0.0010617	-8.25646e-05	-0.00113047	-0.0539807	-0.00247575	0.00272669	-0.00731329	-0.0426563	0.0100683	0.0209691	0.0174512
