# Supplementary material for: These boots are made for burnin’: Inferring the position of the corpse and the presence of leather footwears during cremation through isotope (δ13C, δ18O) and infrared (FTIR) analyses of experimentally burnt skeletal remains
Source: PLoS One. 2021 Oct 13;16(10):e0257199. doi: 10.1371/journal.pone.0257199 (PMC8513878; doi:10.1371/journal.pone.0257199)
Supplement: S6 Appendix — (XLSX) [file pone.0257199.s006.xlsx]

## Sheet: Table S6.1 - MW1
Mann-Whitney test
Variable - δ13Corg
Lab code	Material	n	Mean	SD	U	z	p
LS	All Leathers	25	-27.7	1	599.5	0.67	0.5
WPY	Wood	53	-27.6	1.6

## Sheet: Table S6.2 - MW2
Mann-Whitney test
Variable - δ13Ccarb
Lab code	Material	n	Mean	SD	U	z	p
P	Calcined bone - Shoed feet	42	-25.4	2.1	825	0.32	0.74
P	Calcined bone - Unshoed feet	41	-25.5	1.5

## Sheet: Table S6.3 - MW3
Mann-Whitney tests										Parwise Mann-Whitney tests
Variable - δ13Ccarb										Variable - δ13Ccarb for shoed feet
Lab code	Material	n	Mean	SD	U	z	p				Pig 1	Pig 2	Pig 3	Pig 4	Pig 5	Pig 6	Pig 7	Pig 8
Pig 1	Calcined bone - Shoed foot	4	-26.55	1.90526	7	0.61	0.55			Pig 1		9	5	10	6	4	10	4	U-score
	Calcined bone - Unshoed foot	5	-26	1.53786						Pig 2	1		8	12	11	10	15	10
Pig 2	Calcined bone - Shoed foot	5	-26.32	3.25761	11	0.21	0.84			Pig 3	1	1		5.5	8	10	13	9
	Calcined bone - Unshoed foot	5	-26.62	0.785493						Pig 4	1	1	1		5.5	5	9	2.5
Pig 3	Calcined bone - Shoed foot	4	-24.9	2.02485	10	0.12	1			Pig 5	1	1	1	1		10.5	16	6.5
	Calcined bone - Unshoed foot	5	-25.32	1.91755						Pig 6	1	1	1	1	1		16	15.5
Pig 4	Calcined bone - Shoed foot	5	-26.46	1.21984	3	1.59	0.11			Pig 7	1	1	1	1	1	1		14
	Calcined bone - Unshoed foot	4	-23.95	2.25906						Pig 8	1	1	1	0.7868	1	1	1
Pig 5	Calcined bone - Shoed foot	5	-25.48	0.949737	9.5	0.53	0.57				Bonferroni corrected p-value
	Calcined bone - Unshoed foot	5	-24.84	1.06207
Pig 6	Calcined bone - Shoed foot	6	-24.7	1.06583	5.5	1.93	> 0.05
	Calcined bone - Unshoed foot	6	-25.7833	0.673548
Pig 7	Calcined bone - Shoed foot	7	-24.7143	3.31584	16.5	0.57	0.56			Parwise Mann-Whitney tests
	Calcined bone - Unshoed foot	6	-25.8833	0.752108						Variable - δ13Ccarb for unshoed feet
Pig 8	Calcined bone - Shoed foot	6	-24.5	0.869483	14	0.09	0.89				Pig 1	Pig 2	Pig 3	Pig 4	Pig 5	Pig 6	Pig 7	Pig 8
	Calcined bone - Unshoed foot	5	-25.12	2.19477						Pig 1		9.5	9.5	4	6	15	14.5	8	U-score
										Pig 2	1		6	4	1	7	8	5
										Pig 3	1	1		4	11	9.5	8.5	12
										Pig 4	1	1	1		5	6	6	5
										Pig 5	1	0.604	1	1		7	6	11.5
										Pig 6	1	1	1	1	1		15.5	7.5
										Pig 7	1	1	1	1	1	1		7
										Pig 8	1	1	1	0.7868	1	1	1
											Bonferroni corrected p-value

## Sheet: Table S6.4 - MW4
Mann-Whitney test
Variable - δ13Ccarb
Lab code	Material	n	Mean	SD	U	z	p
P	Calcined bone - Above ashes	35	-25.34	2.09863	813	0.24	0.81
P	Calcined bone - Below ashes	48	-25.4937	1.60019

## Sheet: Table S6.5 - MW5
Mann-Whitney test
Variable - δ18Ocarb
Lab code	Material	n	Mean	SD	U	z	p
P	Calcined bone - Shoed feet	42	-16.6	1.68074	562.5	2.72	0.01
P	Calcined bone - Unshoed feet	41	-15.5805	1.25742

## Sheet: Table S6.6 - MW6
Mann-Whitney test
Variable - δ18Ocarb
Material	Position	n	Mean	SD	U	z	p
Calcined bone - Shoed feet	Top	22	-15.7273	1.37847	40.5	1.28	0.2
Calcined bone - Unshoed feet		11	-15.2273	1.24907
Calcined bone - Shoed feet	Middle	21	-16.119	1.26239	166	1.36	0.18
Calcined bone - Unshoed feet		21	-15.5429	1.41158
Calcined bone - Shoed feet	Bottom	10	-18.57	1.19727	7	3.06	< 0.01
Calcined bone - Unshoed feet		9	-16.1	0.703562

## Sheet: Table S6.7 - MW7
Mann-Whitney test
Variable - δ18Ocarb
Material	Position	n	Mean	SD	U	z	p
Calcined bone - All feet	Top/Middle	64	-15.7094	1.33924	270	3.66	< 0.01
Calcined bone - All feet	Bottom	19	-17.4	1.59443

## Sheet: Table S6.8 - MW8
Mann-Whitney test
Variable - δ18Ocarb
Lab code	Material	n	Mean	SD	U	z	p
P	Calcined bone - Above ashes	35	-15.58	1.46504	544.5	2.72	< 0.01
P	Calcined bone - Below ashes	48	-16.4729	1.54034

## Sheet: Table S6.9 - MW9
Mann-Whitney tests
Variable - CN/P
Material	Position in pyre	n	Mean	SD	U	z	p
Calcined bone - Shoed feet	Bottom	5	0.0422581	0.0243581	2	2.09	0.03
Calcined bone - Unshoed feet		6	0.0207908	0.0284971
Calcined bone - Shoed feet	Middle	12	0.0300897	0.0226054	39	1.63	0.1
Calcined bone - Unshoed feet		11	0.0147227	0.00990047
Calcined bone - Shoed feet	Top	7	0.0102048	0.00686727	5	2.22	0.02
Calcined bone - Unshoed feet		6	0.0440621	0.0320238

## Sheet: Table S6.10 - MW10
Mann-Whitney tests
Variable - CN/P
Pyre	Feet	n	Mean	SD	U	z	p
Pyre 6	Calcined bone - Shoed feet	6	0.0248065	0.0173428	11.5	0.96	0.34
Pyre 7		6	0.0353729	0.0275036
Pyre 6	Calcined bone - Unshoed feet	6	0.0149884	0.0113753	6	1.56	0.11
Pyre 7		5	0.0144038	0.0091142
Pyre 6	Calcined bone - All feet	12	0.0198974	0.0148937	58	0.46	0.64
Pyre 7		11	0.0258414	0.0230515

[truncated: 6 more sheets: Table S6.11 - MW11, Table S6.12 - MW12, Table S6.13 - MW13, Table S6.14 - MW14, Table S6.15 - MW15, Table S6.16 - MW16]
