# Supplementary material for: These boots are made for burnin’: Inferring the position of the corpse and the presence of leather footwears during cremation through isotope (δ13C, δ18O) and infrared (FTIR) analyses of experimentally burnt skeletal remains
Source: PLoS One. 2021 Oct 13;16(10):e0257199. doi: 10.1371/journal.pone.0257199 (PMC8513878; doi:10.1371/journal.pone.0257199)
Supplement: S7 Appendix — (XLSX) [file pone.0257199.s007.xlsx]

## Sheet: Table S7.1-Comparison FTIR data
	CALCINED HUMAN REMAINS FROM NEOLITHIC KNOWTH, IRELAND
	This study							Snoeck et al. (2014b)
#ID	Analytical Instrument	IRSF	C/P2	C/C	BPI	OH/P	CN/P	Analytical Instrument	IRSF	C/P2	C/C	BPI	OH/P	CN/P
K01	Bruker Vertex 70v (FTIR-ATR, under vacuum)	4.7653	0.0295675	1.51901	0.0855979	0.196479	0.0719226	Agilent Technologies Cary 640 (FTIR-ATR, no vacuum)	4.3	0.42	1.41	0.23	0.36	0.81
K03	Bruker Vertex 70v (FTIR-ATR, under vaccum)	5.15282	0.0151281	1.62222	0.0570512	0.155439	0.136393	Agilent Technologies Cary 640 (FTIR-ATR, no vacuum)	4.63	0.38	1.41	0.14	0.3	1.38
K04	Bruker Vertex 70v (FTIR-ATR, under vaccum)	4.56415	0.0588467	1.33674	0.147274	0.255497	0.0220213	Agilent Technologies Cary 640 (FTIR-ATR, no vacuum)	4.32	0.43	1.33	0.37	0.43	0.32
K05	Bruker Vertex 70v (FTIR-ATR, under vaccum)	4.62212	0.0464857	1.33002	0.135792	0.266255	0.019825	Agilent Technologies Cary 640 (FTIR-ATR, no vacuum)	4.26	0.46	1.37	0.33	0.48	0.29
K06	Bruker Vertex 70v (FTIR-ATR, under vaccum)	4.81987	0.0356539	1.49103	0.0856964	0.18041	0.0758648	Agilent Technologies Cary 640 (FTIR-ATR, no vacuum)	4.41	0.34	1.52	0.2	0.34	0.76
K07	Bruker Vertex 70v (FTIR-ATR, under vaccum)	4.57693	0.0323507	1.42575	0.0920629	0.212001	0.0837737	Agilent Technologies Cary 640 (FTIR-ATR, no vacuum)	4.6	0.33	1.45	0.19	0.37	0.73
K08	Bruker Vertex 70v (FTIR-ATR, under vaccum)	4.63297	0.0388016	1.3752	0.113879	0.24902	0.0427078	Agilent Technologies Cary 640 (FTIR-ATR, no vacuum)	4.13	0.5	1.4	0.3	0.46	0.54
K09	Bruker Vertex 70v (FTIR-ATR, under vaccum)	4.59466	0.0487518	1.29704	0.124446	0.277326	0.0348217	Agilent Technologies Cary 640 (FTIR-ATR, no vacuum)	4.13	0.55	1.31	0.34	0.47	0.45
K10	Bruker Vertex 70v (FTIR-ATR, under vaccum)	3.98939	0.0788059	1.26786	0.19134	0.260432	0.0141349	Agilent Technologies Cary 640 (FTIR-ATR, no vacuum)	3.96	0.6	1.29	0.47	0.37	0.27
K11	Bruker Vertex 70v (FTIR-ATR, under vaccum)	5.17552	0.0227722	1.6452	0.0509611	0.198306	0.0809631	Agilent Technologies Cary 640 (FTIR-ATR, no vacuum)	4.6	0.28	1.65	0.13	0.38	0.94
K12	Bruker Vertex 70v (FTIR-ATR, under vaccum)	4.51106	0.0411579	1.39091	0.107709	0.19614	0.102862	Agilent Technologies Cary 640 (FTIR-ATR, no vacuum)	4.27	0.44	1.39	0.26	0.32	1.09
K13	Bruker Vertex 70v (FTIR-ATR, under vaccum)	4.4078	0.0569001	1.34887	0.128336	0.320197	0.0200538	Agilent Technologies Cary 640 (FTIR-ATR, no vacuum)	4.24	0.56	1.39	0.32	0.48	0.27
K14	Bruker Vertex 70v (FTIR-ATR, under vaccum)	4.22993	0.0651006	1.29464	0.167333	0.289612	0.00749409	Agilent Technologies Cary 640 (FTIR-ATR, no vacuum)	4.28	0.5	1.36	0.38	0.43	0.13
K15	Bruker Vertex 70v (FTIR-ATR, under vaccum)	4.32855	0.0415804	1.50155	0.104982	0.230676	0.0542443	Agilent Technologies Cary 640 (FTIR-ATR, no vacuum)	4.26	0.4	1.44	0.24	0.37	0.54
K16	Bruker Vertex 70v (FTIR-ATR, under vaccum)	4.55761	0.0427688	1.34722	0.127361	0.296112	0.0149184	Agilent Technologies Cary 640 (FTIR-ATR, no vacuum)	4.46	0.44	1.37	0.3	0.51	0.21
K17	Bruker Vertex 70v (FTIR-ATR, under vaccum)	4.24518	0.0524993	1.27672	0.12363	0.286544	0.0876094	Agilent Technologies Cary 640 (FTIR-ATR, no vacuum)	4.24	0.55	1.31	0.3	0.39	0.81
K18	Bruker Vertex 70v (FTIR-ATR, under vaccum)	4.65372	0.0476081	1.34605	0.134585	0.278056	0.0043142	Agilent Technologies Cary 640 (FTIR-ATR, no vacuum)	4.26	0.48	1.37	0.35	0.49	0.12
K19	Bruker Vertex 70v (FTIR-ATR, under vaccum)	4.43553	0.0450731	0.988095	0.207637	0.106664	0.0315297	Agilent Technologies Cary 640 (FTIR-ATR, no vacuum)
K20	Bruker Vertex 70v (FTIR-ATR, under vaccum)	4.95607	0.031176	1.39827	0.0730711	0.228653	0.0668802	Agilent Technologies Cary 640 (FTIR-ATR, no vacuum)
K21	Bruker Vertex 70v (FTIR-ATR, under vaccum)	4.88086	0.029697	1.40179	0.083251	0.252261	0.0524009	Agilent Technologies Cary 640 (FTIR-ATR, no vacuum)
K22	Bruker Vertex 70v (FTIR-ATR, under vaccum)	4.71798	0.0427231	1.31825	0.128353	0.297755	0.00370415	Agilent Technologies Cary 640 (FTIR-ATR, no vacuum)
K23	Bruker Vertex 70v (FTIR-ATR, under vaccum)	4.38776	0.0495868	1.4	0.111111	0.289256	0.0495868	Agilent Technologies Cary 640 (FTIR-ATR, no vacuum)
K24	Bruker Vertex 70v (FTIR-ATR, under vaccum)	4.65307	0.03493	1.42361	0.0856473	0.242449	0.0307324	Agilent Technologies Cary 640 (FTIR-ATR, no vacuum)
K25	Bruker Vertex 70v (FTIR-ATR, under vaccum)	4.23496	0.0688549	1.25366	0.160291	0.293126	0.053485	Agilent Technologies Cary 640 (FTIR-ATR, no vacuum)
K26	Bruker Vertex 70v (FTIR-ATR, under vaccum)	4.51527	0.0248352	1.5	0.0597444	0.387943	0.020902	Agilent Technologies Cary 640 (FTIR-ATR, no vacuum)
K32	Bruker Vertex 70v (FTIR-ATR, under vaccum)	4.22831	0.0450824	1.38283	0.10483	0.328623	0.041512	Agilent Technologies Cary 640 (FTIR-ATR, no vacuum)	4.12	0.42	1.42	0.25	0.49	0.42
K36	Bruker Vertex 70v (FTIR-ATR, under vaccum)	4.20981	0.0408688	1.5098	0.0973873	0.235539	0.103376	Agilent Technologies Cary 640 (FTIR-ATR, no vacuum)	4.5	0.31	1.52	0.19	0.32	0.8
K37	Bruker Vertex 70v (FTIR-ATR, under vaccum)	4.0585	0.0656692	1.31879	0.171344	0.224883	0.0486507	Agilent Technologies Cary 640 (FTIR-ATR, no vacuum)	3.86	0.63	1.33	0.45	0.34	0.58
K38	Bruker Vertex 70v (FTIR-ATR, under vaccum)	5.11775	0.00769231	1.33611	0.0762904	0.147118	0.0891834	Agilent Technologies Cary 640 (FTIR-ATR, no vacuum)	4.65	0.75	1.4	0.21	0.29	1.39
K39	Bruker Vertex 70v (FTIR-ATR, under vaccum)	4.3931	0.0216099	1.55648	0.0610391	0.312618	0.0679971	Agilent Technologies Cary 640 (FTIR-ATR, no vacuum)	4.48	0.37	1.62	0.13	0.48	0.64
K41	Bruker Vertex 70v (FTIR-ATR, under vaccum)	4.50591	0.0604837	1.18184	0.183628	0.21786	0.0177165	Agilent Technologies Cary 640 (FTIR-ATR, no vacuum)	4.18	0.41	1.2	0.51	0.4	0.31
K44	Bruker Vertex 70v (FTIR-ATR, under vaccum)	4.10174	0.0505475	1.4	0.103612	0.327822	0.0208993	Agilent Technologies Cary 640 (FTIR-ATR, no vacuum)	4.19	0.4	1.46	0.21	0.45	0.22
